# Supplementary material for: MiR-202-5p Regulates Geese Follicular Selection by Targeting BTBD10 to Regulate Granulosa Cell Proliferation and Apoptosis
Source: Int J Mol Sci. 2023 Apr 5;24(7):6792. doi: 10.3390/ijms24076792 (PMC10095183; doi:10.3390/ijms24076792)
Supplement: Supplementary file 1 [file ijms-24-06792-s001.zip]

Archive with 6 entries (6 files):
- Supplementary Table S1-Overview of RNA sequencing data.pdf
- Supplementary Table S2 Mapping rate of RNA sequence results.pdf
- Supplementary Table S3-siRNA sequence.pdf
- Supplementary Table S4 Function annotation of predicted target genes.pdf
- Suppmentary-Figure S1 GO enrichment analysis of DEGs.pdf
- Suppmentary-Figure S2 Identification of miR-202-5p target gene.pdf
